# Supplementary material for: Propylsulfonic Acid-Functionalized Mesostructured Natural Rubber/Silica Nanocomposites as Promising Hydrophobic Solid Catalysts for Alkyl Levulinate Synthesis
Source: Nanomaterials (Basel). 2022 Feb 11;12(4):604. doi: 10.3390/nano12040604 (PMC8877181; doi:10.3390/nano12040604)
Supplement: Supplementary file 1 [file nanomaterials-12-00604-s001.zip]

Archive with 1 entries (1 files):
- nanomaterials-1554169-supplementary.pdf
